# Supplementary material for: Transaction decision optimization of new electricity market based on virtual power plant participation and Stackelberg game
Source: PLoS One. 2023 Apr 20;18(4):e0284030. doi: 10.1371/journal.pone.0284030 (PMC10118147; doi:10.1371/journal.pone.0284030)
Supplement: S1 Data — (ZIP) [file pone.0284030.s001.zip]

Archive with 16 entries (15 files):
- data/
- data/Data.xlsx
- data/Figure1.vsdx
- data/Figure10.opju
- data/Figure11.opju
- data/Figure12.opju
- data/Figure13.opju
- data/Figure14.opju
- data/Figure2.vsdx
- data/Figure3.vsdx
- data/Figure4.vsdx
- data/Figure5.opju
- data/Figure6.opju
- data/Figure7.opju
- data/Figure8.opju
- data/Figure9.opju
