# Supplementary material for: Transaction decision optimization of new electricity market based on virtual power plant participation and Stackelberg game
Source: PLoS One. 2023 Apr 20;18(4):e0284030. doi: 10.1371/journal.pone.0284030 (PMC10118147; doi:10.1371/journal.pone.0284030)
Supplement: S1 Data — (ZIP) [file pone.0284030.s001.zip › data/Data.xlsx]

## Sheet: Sheet1
	Figure 5										Figure 6										Figure 7
		Average power (MW)										Average load power (MW)										Typical daily load power (MW)
	Time/h	Thermal power load	Wind power load	Photovoltaic load	Load storage	Dispatchable load	Virtual power plant new load				Time/h	Thermal power load	Wind power load	Photovoltaic load	Load storage	Dispatchable load	Virtual power plant new load				Time/h	Thermal power load	Wind power load	Photovoltaic load	Load storage	Dispatchable load	Virtual power plant new load
	4	907.02	973.512	1056.77	1056.83	1080.06	1131.76				4	922.932	963.199	1022.81	1078.23	1121.8	1159.17				4	592.845	726.7	899.184	1004.9	1091.04	1200.9
	8	992.011	1046.91	1086.95	1116.42	1138.47	1166.08				8	952.778	1022.36	1079.98	1113.02	1114.25	1167.84				8	621.487	751.299	908.46	1026.34	1092.19	1194.12
	12	984.258	1037.16	1066.71	1103.46	1143.46	1194.23				12	960.552	1019.09	1049.34	1112.66	1130.05	1194.14				12	645.91	795.32	952.574	1098.43	1148.69	1226.58
	16	968.214	1033.69	1078.09	1111.57	1141.15	1191.81				16	959.035	1022.66	1049.78	1102.2	1133.61	1193.94				16	694.122	819.901	992.831	1072.03	1196.79	1229.26
	20	1010.17	1055.59	1077.9	1111.32	1142.95	1182.94				20	999.111	1044.33	1066.61	1116.96	1155.54	1196.32				20	699.198	816.993	907.562	1104.4	1162.54	1214.59
	24	992.933	1045.73	1082.76	1094.25	1141.66	1208.3				24	1010.55	1073.03	1099.47	1151.91	1197.39	1212.27				24	540.665	795.176	952.262	1081.81	1195.19	1241.28
	Figure 8										Figure 9										Figure 10
		Electricity generation forecast (MW)										Contract electricity consumption /MWh										Actual power generation /MWh
	Time/h	Thermal power load	Wind power load	Photovoltaic load	Load storage	Dispatchable load	Virtual power plant new load				Time/h	Thermal power load	Wind power load	Photovoltaic load	Load storage	Dispatchable load	Virtual power plant new load				Time/h	Thermal power load	Wind power load	Photovoltaic load	Load storage	Dispatchable load	Virtual power plant new load
	4	197.853	310.709	395.606	475.202	459.55	514.75				4	193.373	490.91	731.756	947.844	1132.72	1246.24				4	72.425	101.919	141.756	174.779	197.375	257.414
	8	244.487	265.353	335.1	442.91	476.627	488.533				8	376.61	617.839	790.336	967.296	1087.47	1196.94				8	104.733	134.147	154.855	198.677	255.289	272.482
	12	204.213	243.236	356.573	412.657	464.842	485.045				12	336.409	559.8	684.151	852.337	990.798	1201.75				12	114.192	138.179	170.559	206.903	240.328	268.025
	16	194.872	233.931	326.176	413.428	462.677	497.432				16	364.558	561.751	686.255	884.566	992.289	1108.86				16	88.1086	133.938	177.791	204.1	239.915	259.96
	20	196.004	265.869	329.845	421.781	465.616	503.205				20	422.862	525.34	693.128	865.227	1020.04	1179.74				20	70.3551	122.052	160.1	190.498	231.088	258.687
	24	173.942	255.83	366.377	414.778	455.993	506.812				24	350.79	501.491	669.433	876.212	1040.16	1160.5				24	67.6146	100.01	146.154	181.812	223.71	256.282
	Figure 11										Figure 12										Figure 13
		Contract electricity consumption /MWh										Overall power generation cost										Electricity pre-distribution result (MWh)
	Time/h	Thermal power load	Wind power load	Photovoltaic load	Load storage	Dispatchable load	Virtual power plant new load				Time/h	Thermal power load	Wind power load	Photovoltaic load	Load storage	Dispatchable load	Virtual power plant new load				Days	Thermal power load	Wind power load	Photovoltaic load	Load storage	Dispatchable load	Virtual power plant new load
	4	904.323	1108.09	1198.14	1240.2	1219.78	1209.66				4	129.294	169.057	207.564	234.896	275.212	315.28				0	23.8213	97.293	127.625	170.203	243.435	340.577
	8	822.128	1014.9	1091.72	1115.53	1147.12	1218.23				8	104.613	149.402	180.455	216.458	267.252	284.759				6	39.5204	66.3576	112.083	175.441	282.997	313.299
	12	785.894	921.567	963.901	1011.47	1059.09	1095.62				12	104.801	152.05	178.131	209.182	246.279	297.334				12	40.6937	72.6124	114.554	179.118	271.594	322.015
	16	789.941	894.399	931.364	989.566	1047.66	1095.21				16	132.358	159.69	186.999	201.938	271.295	311.193				18	61.5322	84.5933	116.669	196.586	275.213	326.882
	20	800.057	848.376	901.339	967.515	1073.35	1158.13				20	89.8132	115.162	147.433	173.496	245.388	252.999				24	65.2999	91.1869	117.28	190.43	282.798	330.504
	24	819.369	873.606	942.464	995.563	1019.5	1141.34				24	78.0136	114.096	141.432	170.006	208.328	219.653				30	60.5985	101.656	135.004	209.194	287.632	338.879
	Figure 14
		Contract execution progress of unit (%)
	Days	Thermal power load	Wind power load	Photovoltaic load	Load storage	Dispatchable load	Virtual power plant new load
	0	4.61868	9.67274	15.3389	19.6861	27.1809	39.7953
	6	7.49325	12.9479	18.7313	24.2105	36.8086	48.6915
	12	7.79546	13.0385	18.697	24.8831	46.0828	54.5943
	18	10.3315	14.88	23.0222	31.3944	46.406	59.0676
	24	17.3688	21.1654	31.5737	41.9159	56.4281	62.7957
	30	21.1746	27.6112	36.3983	47.7552	64.2973	68.5003
